# Supplementary material for: Study of Ultrasound-Assisted Low-Pressure Closed Acid Digestion Method for Trace Element Determination in Rock Samples by Inductively Coupled Plasma Mass Spectrometry
Source: Molecules. 2025 Jan 16;30(2):342. doi: 10.3390/molecules30020342 (PMC11767439; doi:10.3390/molecules30020342)
Supplement: Supplementary file 1 [file molecules-30-00342-s001.zip]

Archive with 1 entries (1 files):
- molecules-3332738-supplementary.pdf
